# Supplementary material for: Heterologous Expression and Biochemical Characterization of a Novel Lytic Polysaccharide Monooxygenase from Chitinilyticum aquatile CSC-1
Source: Microorganisms. 2024 Jul 8;12(7):1381. doi: 10.3390/microorganisms12071381 (PMC11278713; doi:10.3390/microorganisms12071381)
Supplement: Supplementary file 1 [file microorganisms-12-01381-s001.zip]

Archive with 1 entries (1 files):
- microorganisms-3069460-supplementary.pdf
